# Supplementary material for: Prognostic Impact of Vaccination, Comorbidity, and Inflammatory Biomarkers on Clinical Outcome in Hospitalized Patients with COVID-19
Source: Biomedicines. 2025 Aug 16;13(8):1995. doi: 10.3390/biomedicines13081995 (PMC12383355; doi:10.3390/biomedicines13081995)
Supplement: Supplementary file 1 [file biomedicines-13-01995-s001.zip]

Archive with 1 entries (1 files):
- biomedicines-3713602-supplementary.pdf
